# Supplementary material for: Chromatin Remodeling Enzyme Cluster Predicts Prognosis and Clinical Benefit of Therapeutic Strategy in Breast Cancer
Source: Int J Mol Sci. 2023 Mar 15;24(6):5583. doi: 10.3390/ijms24065583 (PMC10055970; doi:10.3390/ijms24065583)
Supplement: Supplementary file 1 [file ijms-24-05583-s001.zip]

Archive with 1 entries (1 files):
- ijms-2207324-supplementary.pdf
